# Supplementary material for: Hedonic Risk Preference Associated with High-Risk Behaviors under COVID-19 Pandemic among Medical Students in Japan
Source: Int J Environ Res Public Health. 2023 Jun 9;20(12):6090. doi: 10.3390/ijerph20126090 (PMC10298028; doi:10.3390/ijerph20126090)
Supplement: Supplementary file 1 [file ijerph-20-06090-s001.zip]

Archive with 1 entries (1 files):
- ijerph-2395405-supplementary.pdf
